# Supplementary material for: Something Old Brings New Insights: Activity of Cerivastatin Against Thermally Dimorphic Fungi and Its Potential as an Antifungal Scaffold
Source: Pharmaceuticals (Basel). 2026 Mar 14;19(3):479. doi: 10.3390/ph19030479 (PMC13028727; doi:10.3390/ph19030479)
Supplement: Supplementary file 1 [file pharmaceuticals-19-00479-s001.zip]

Archive with 1 entries (1 files):
- pharmaceuticals-4175130-supplementary.xlsx
