# Supplementary material for: Something Old Brings New Insights: Activity of Cerivastatin Against Thermally Dimorphic Fungi and Its Potential as an Antifungal Scaffold
Source: Pharmaceuticals (Basel). 2026 Mar 14;19(3):479. doi: 10.3390/ph19030479 (PMC13028727; doi:10.3390/ph19030479)
Supplement: Supplementary file 1 [file pharmaceuticals-19-00479-s001.zip › pharmaceuticals-4175130-supplementary.xlsx]

## Sheet: %inibition
NCC Sample ID	Compound name	% Inhibition [10 µM]
SAM002589929	Primaquine diphosphate	46.0349
SAM002554895	Chloroxine	90.8602
SAM001246857	Dehydrocholic acid	45.4301
SAM002264598	Bendrofluazide	20.5645
SAM002554937	Triamterene	13.3065
SAM001246869	Homoveratrylamine	37.3656
SAM001246842	Dolasetron mesylate	51.2769
SAM002548936	Ganciclovir	54.0995
SAM002554931	Sulfacetamide	19.5565
SAM002564251	Cefoxitin sodium	29.3011
SAM002554917	Nicotinic acid	25.9409
SAM002554932	Sulfinpyrazone	27.3522
SAM001247097	SB 205607 dihydrobromide	10.0134
SAM002564196	Chlorpromazine hydrochloride	69.9597
SAM002554890	Chlorpropamide	18.6156
SAM002554936	Tolbutamide	41.2634
SAM001247053	Zardaverine	57.7285
SAM001246876	6-Azauridine	47.5134
SAM001246741	Lomifylline	55.9812
SAM002548938	Benztropine mesylate	57.7957
SAM001246726	Rufloxacin hydrochloride	18.6156
SAM002564208	Fluocinolone acetonide	12.836
SAM001246567	Torasemide	30.3763
SAM001246716	Secnidazole	24.5968
SAM001247107	Clobenpropit	49.3952
SAM001246728	Ormetoprim	28.293
SAM001246694	Levonorgestrel	22.3118
SAM001247061	Loxapine succinate	52.8226
SAM002264609	Dipyridamole	45.6317
SAM002264606	Mexiletine hydrochloride	44.8253
SAM002699895	Beclomethasone dipropionate	37.9032
SAM002589927	Nafcillin sodium	37.5
SAM001246806	Bestatin	37.4328
SAM001246737	Tranilast	30.4435
SAM002548963	Chloramphenicol	27.1505
SAM001246645	Azelastine hydrochloride	42.4731
SAM001246820	Lofexidine hydrochloride	15.8602
SAM001246703	Levosulpiride	30.7124
SAM002699903	Amcinonide	6.11559
SAM001246657	Montelukast sodium	60.2151
SAM002589979	Mupirocin	42.0703
SAM001246536	Diazepam	43.7293
SAM001247042	Stiripentol	49.9005
SAM002564195	Bumetanide	37.8235
SAM001246855	Phenothiazine	39.6151
SAM001247103	5-Nonyloxytryptamine hydrochloride	100
SAM001246840	Prostaglandin E1	46.3172
SAM001246739	Benproperine phosphate	48.9715
SAM001247028	Disulfiram	96.6821
SAM001246779	Zalcitabine	39.6815
SAM001246562	Methylandrostenediol	34.6384
SAM001247024	Diphenhydramine hydrochloride	28.5999
SAM001246736	Carvedilol	13.5036
SAM001247045	Trazodone hydrochloride	29.8607
SAM002264647	trans-Retinoic acid	24.4857
SAM002589951	Ribavirin	14.499
SAM001246975	Cisapride hydrate	38.288
SAM002589988	Ethambutol	37.359
SAM001246997	Riluzole hydrochloride	57.1334
SAM002564210	Glipizide	29.8607
SAM002264652	Trihexyphenidyl hydrochloride	23.5899
SAM002554887	Busulfan	31.9841
SAM002264649	Trimethoprim	14.0013
SAM002264596	Flumadine hydrochloride	22.8932
SAM001247012	Cytarabine	19.6417
SAM001247007	(-)-Cotinine	0
SAM001246725	Sotalol hydrochloride	1.42668
SAM003107539	3,5,3'-Triiodothyronine	33.1121
SAM001246833	Lorazepam	18.8454
SAM006031220	Goserelin acetate	46.7817
SAM001247033	Famotidine	34.5056
SAM001246629	Glycopyrronium bromide	41.6722
SAM001247051	Mesoridazine besylate	36.2309
SAM001247027	Diphenylcyclopropenone	49.2369
SAM001246847	Tramadol hydrochloride	34.0411
SAM001246772	Calcitriol	40.8759
SAM002589955	Gatifloxacin	29.1971
SAM001246801	Tibolone	20.9025
SAM001247010	Metronidazole	46.3172
SAM006031219	Oligomycin A	95.8859
SAM001247071	Ebselen	89.1355
SAM001246760	Taxifolin-(+/-)	50.4673
SAM002554916	Naphazoline hydrochloride	29.1472
SAM001246815	Chlordiazepoxide	35.6308
SAM001247050	Lobeline hydrochloride	46.729
SAM001247005	Felbamate	27.6285
SAM002564205	Digoxin	24.5327
SAM001246907	Pinacidil monohydrate	27.6285
SAM001246528	Rutin	50
SAM001246658	Naftopidil	40.9463
SAM001247065	CCPA	30.4322
SAM001246770	Oxaprozin	31.0748
SAM001246879	Corticosterone	24.4743
SAM001247066	CGS 12066B dimaleate	40.5374
SAM002564207	Edrophonium chloride	35.4556
SAM001246880	Etoposide	25
SAM001246649	Letrozole	43.8668
SAM001246793	Atracurium besylate	41.9393
SAM001246546	Repaglinide	45.035
SAM002699904	Clomifene citrate	54.1472
SAM001246863	Fluphenazine dihydrochloride	60.5724
SAM001246755	Nimetazepam	20.736
SAM001246894	3-Pyridinemethanol	12.5292
SAM002264653	Ursodeoxycholic acid	19.8014
SAM002554934	Tetracycline	22.7804
SAM001246816	Cefixime trihydrate	12.5876
SAM001246881	RU-486	24.4743
SAM001246964	3'-Deoxydenosine	16.2967
SAM002264619	Ibuprofen	43.3995
SAM001246904	Estrone 3-sulfate sodium salt	35.5724
SAM001246866	Mestranol	38.7266
SAM001246970	Zucapsaicin	27.8037
SAM001247069	Zacopride hydrochloride hydrate	32.5935
SAM001247015	Deferiprone	34.7547
SAM001246612	Bicalutamide	20.7944
SAM001246702	Crotamiton	14.9533
SAM002589919	Aminolevulinic acid	14.1939
SAM001247008	Ethynylestradiol	28.972
SAM001246727	Lomerizine dihydrochloride	38.6098
SAM001246526	Cladribine	9.49182
SAM001246763	Flumazenil	26.5957
SAM002554915	Nortriptyline hydrochloride	45.6821
SAM001246758	Levofloxacin	27.9099
SAM001246689	Docetaxel	18.8986
SAM001246687	Mecillinam	24.6558
SAM001246531	Nitrendipine	22.403
SAM001247060	Racecadotril	8.38548
SAM002554929	Sulfisoxazole	15.3317
SAM001247030	Doxylamine succinate	21.8398
SAM001246570	Vincristine sulfate	23.3417
SAM001246792	Doxapram hydrochloride	19.3367
SAM001247048	Piroxicam	25.7196
SAM002589961	Azithromycin	31.5394
SAM001246616	Halometasone monohydrate	28.9111
SAM002548961	Tizanidine hydrochloride	16.8335
SAM002564258	Medrysone	0
SAM002264611	Ethacrynic acid	13.5795
SAM001246968	Verapamil hydrochloride	1.12641
SAM001246700	Idebenone	31.3517
SAM001246525	Anastrozole	1.81477
SAM002589943	Methazolamide	20.4005
SAM002264639	Prednisolone	21.3392
SAM002264641	Prednisone	28.6608
SAM002264651	L-Thyroxine	0
SAM001246644	Mevastatin	33.7922
SAM002548940	Fluvastatin	61.3267
SAM002548957	Zonisamide	8.44806
SAM002564215	Ipratropium bromide	0
SAM002703129	Carbidopa	50.0626
SAM002589938	Azathioprine	7.50939
SAM002589984	Methylprednisolone	19.2115
SAM002548975	Raloxifene hydrochloride	20.8385
SAM002564220	Medroxyprogesterone 17-acetate	0
SAM002554899	Ethionamide	4.25532
SAM001246883	Cyproheptadine hydrochloride	39.2365
SAM002564239	Thiabendazole	47.6846
SAM002699893	Methylprednisolone acetate	12.2653
SAM001246745	Miglitol	21.5269
SAM002264640	Prilocaine hydrochloride	18.1477
SAM002264621	Minocycline hydrochloride	37.0463
SAM001246856	Enrofloxacin	44.8494
SAM002548966	Dilantin	34.2566
SAM002699889	Propranolol hydrochloride	54.1302
SAM001246708	Nitazoxanide	48.2507
SAM001246733	Acarbose	43.1973
SAM002564202	Chlorambucil	52.964
SAM001246860	Nicotinamide	75.9961
SAM001246724	Oxiconazole nitrate	100
SAM002554906	Isoproterenol hydrochloride	20.8455
SAM002264603	Carbamazepine	30.1263
SAM002264620	Ketoprofen	51.2634
SAM002264601	Clomipramine hydrochloride	66.3265
SAM002264597	Buspirone hydrochloride	51.0204
SAM002703133	Tamoxifen	70.311
SAM002264608	Doxepin hydrochloride	74.9757
SAM002589970	Rifabutin	77.0165
SAM002554879	Dapsone	52.0894
SAM002699897	Enalapril maleate	76.3362
SAM002703135	Dantrolene sodium	73.8581
SAM002264643	Piperacillin sodium	74.344
SAM002703137	Naloxone hydrochloride	53.5957
SAM002548983	Cyclophosphamide hydrate	33.9164
SAM002548931	Bethanechol chloride	24.0525
SAM002264644	Quinidine	35.2284
SAM002554885	Atropine	59.6696
SAM002548982	Eszopiclone	52.6725
SAM002589944	Terbutaline sulfate	54.9563
SAM002297829	Metyrapone	42.9543
SAM002589992	Daunorubicin hydrochloride	55.4908
SAM002589954	Penicillin V	50.5345
SAM002700174	Fluorometholone	43.586
SAM002589953	Rifapentine	27.9883
SAM002554903	Hexachlorophene	97.1331
SAM002589997	Thiothixene	31.7784
SAM002264629	Ofloxacin	4.22741
SAM002589981	Doxazosin	21.6715
SAM002264631	Pindolol	36.7347
SAM002589991	Meloxicam	29.7376
SAM002589930	Oxacillin sodium	38.3868
SAM002589989	Cetirizine	30.5151
SAM002554923	Probenecid	13.0584
SAM002589964	Aminoglutethimide	0
SAM002264636	Promethazine hydrochloride	26.8041
SAM002264627	Nadolol	12.0275
SAM002554902	Hydroxyzine pamoate	38.1443
SAM002589973	Acitretin	57.5029
SAM002700173	Fexofenadine hydrochloride	49.7136
SAM002589949	Minoxidil	64.4903
SAM002589965	Fluoxetine hydrochloride	30.8133
SAM002589967	Acyclovir	18.4994
SAM002589971	Felodipine	42.0389
SAM002264618	Cortisol 21-acetate	0
SAM002554901	Hydrochlorothiazide	33.677
SAM002264628	Orphenadrine hydrochloride	49.37
SAM002589963	Lovastatin	56.2428
SAM002589935	Priscoline hydrochloride	34.5934
SAM002589996	Mafenide acetate	61.0538
SAM002264616	Folic acid	39.2898
SAM002264614	Furosemide	50.2864
SAM002554900	Methocarbamol	15.4066
SAM002264617	Hydrocortisone	31.6724
SAM002564226	Oxybutynin hydrochloride	-0.171821
SAM002564222	19-Norethindrone acetate	13.803
SAM002564219	Midodrine hydrochloride	7.96105
SAM002589956	Clopidogrel	25.7732
SAM002564230	Valproic acid	32.5315
SAM002564244	Phenoxybenzamine hydrochloride	41.4662
SAM002554896	Diflunisal	12.8866
SAM002564241	Altretamine	46.7354
SAM002564225	Nabumetone	35.6243
SAM002564229	Penicillin G potassium	54.0664
SAM002564217	Labetalol hydrochloride	42.3826
SAM002564235	Tropicamide	0
SAM002564237	Triamcinolone acetonide	0
SAM002564242	Eryped	10.7102
SAM002564227	Pyridostigmine bromide	23.8259
SAM002564254	Nicardipine hydrochloride	21.5349
SAM002564218	Loperamide hydrochloride	29.0951
SAM002548956	Fludarabine	58.992
SAM002548948	Dexamethasone	17.9267
SAM001247031	Epigallocatechin gallate	88.825
SAM001246706	Pemolide	18.225
SAM002264634	4-Phenylbutyric acid	24.95
SAM001246602	Telmisartan	13.3
SAM001247011	Pentoxifylline	16.725
SAM001246618	Bisoprolol fumarate	35.325
SAM001246614	Moclobemide	18.125
SAM001246579	Sumatriptan succinate	15.85
SAM001246777	Quetiapine fumarate	19.875
SAM001246973	CGS 15943	28.175
SAM001247047	Tripelennamine hydrochloride	33.575
SAM001247014	D-Cycloserine	32.4
SAM001246677	Tacrolimus	86
SAM001246673	Didanosine	31.375
SAM001247075	MK 886	36.475
SAM001247076	Linopirdine dihydrochloride	36.7
SAM001247056	Clotrimazole	98.725
SAM006009019	Flecainide hydrochloride	38.425
SAM001247094	Rimcazole dihydrochloride	42.45
SAM002564233	Spectinomycin	1.925
SAM001247019	Hexamethylenebisacetamide	8.925
SAM001246893	Pirenperone	25.55
SAM001246554	Cerivastatin sodium	90.525
SAM001246661	Argatroban	32.1
SAM001247067	PD 81723	37.975
SAM001246982	Indomethacin hydrate	28.525
SAM001247054	Prochlorperazine maleate	57.8
SAM001247018	Lidocaine	28.4
SAM001246804	Balsalazide	26
SAM001246647	Actarit	38.375
SAM001246552	Cilastatin sodium	14.575
SAM001246748	Clarithromycin	0
SAM001247037	Phenelzine sulfate	21.55
SAM001246854	6-Aminoindazole	27.65
SAM001246751	19-Nortestosterone	32.7
SAM001247102	Methylperone hydrochloride	45.575
SAM001246762	Pidotimod	45.425
SAM001246750	Aripiprazole	97.875
SAM001246696	Alprazolam	30.075
SAM001246906	Medroxyprogesterone	33.175
SAM001246972	(+/-)-Vesamicol hydrochloride	50.08
SAM001247070	Pergolide mesylate	29.6642
SAM001246872	Diazoxide	28.1983
SAM001247091	E-4031 dihydrochloride	18.0171
SAM001246585	Midazolam hydrochloride	36.7537
SAM001246796	Raltitrexed	25.7729
SAM001247082	Azasetron hydrochloride	22.2281
SAM001246574	Exemestane	7.94243
SAM001246963	Nifedipine	31.8497
SAM002564232	Proxymetacaine	21.2953
SAM001246868	Benactyzine hydrochloride	27.6119
SAM001247080	Altanserin hydrochloride	28.065
SAM001246862	Tryptoline	28.8646
SAM001246900	Omeprazole	24.7068
SAM002564231	Procyclidine hydrochloride	30.3571
SAM001246878	Clofazimine	58.1023
SAM001246561	Tegafur	49.8667
SAM001246885	Desoximetasone	35.7676
SAM001246590	Stanozolol	33.2356
SAM001246532	Diphenoxylate hydrochloride	25.6663
SAM001246679	Itraconazole	81.29
SAM001246652	Olanzapine	18.4968
SAM002564236	Tolazamide	21.9083
SAM001246980	Ifenprodil hemitartrate	38.9925
SAM001246870	Dichloroacetic acid	27.3454
SAM001246722	Megestrol acetate	69.7228
SAM001246648	Lacidipine	41.0714
SAM001247087	GR 89696 fumarate	31.8497
SAM001246568	Vindesine sulfate	25.6663
SAM001246852	Tremulacin	20.7356
SAM001246705	Amlodipine	14.8721
SAM001246551	Nevirapine	5.70362
SAM001246766	Rolipram	0
SAM001247006	Pramipexole	40.2452
SAM002564238	S(-)-Timolol maleate	10.7676
SAM002564228	Propafenone	12.7665
SAM001246773	Parecoxib sodium	6.34328
SAM001246578	Saquinavir mesylate	9.67484
SAM001246584	Isradipine	11.967
SAM001246669	Amlexanox	11.0341
SAM002554924	Pralidoxime chloride	66.2127
SAM002564214	Indapamide	42.9342
SAM001247020	Mesalamine	40.5961
SAM002589968	Etodolac	11.7934
SAM002589945	Fluocinolone acetonide 21-acetate	20.221
SAM002554888	Chlorzoxazone	17.369
SAM002589901	Cefuroxime	31.1922
SAM002554919	Oxytetracycline hydrochloride	10.1747
SAM001246774	Toremifene citrate	82.0658
SAM002589940	Griseofulvin	80
SAM002643511	Cefotaxime sodium	29.2138
SAM002589934	Cromolyn sodium	18.6023
SAM002554925	Primidone	24.332
SAM002589986	Naltrexone hydrochloride	30.5242
SAM002264605	Desipramine hydrochloride	41.7523
SAM002589947	Floxuridine	35.0462
SAM002548971	Zidovudine	36.1511
SAM001246633	N-Methylparoxetine	48.1757
SAM002643510	Erythromycin	30.9353
SAM001246986	N-Fmoc-D-leucine	0
SAM002297828	L-Carnitine inner salt	3.2631
SAM002589950	Dexamethasone sodium phosphate	20.3751
SAM001247085	Cilostazol	24.3063
SAM001246683	Natamycin	21.7626
SAM001246607	Ziprasidone	32.3998
SAM001246550	Gemcitabine hydrochloride	24.7688
SAM002589932	Doxycycline	24.4347
SAM002554927	Pyrazinamide	15.519
SAM002554938	Dopamine hydrochloride	52.5694
SAM002264595	5-Azacytidine	23.2528
SAM002264610	Propofol	19.296
SAM002264592	Amoxicillin	0
SAM002264615	5-Fluorouracil	0
SAM002264590	Ampicillin sodium	2.31244
SAM002264642	DL-Penicillamine	5.47276
SAM002564257	Phylloquinone	37.6413
SAM002564224	Nicotine	23.9979
SAM002548937	Mesna	26.1048
SAM002564201	Captopril	28.4687
SAM002589921	Demeclocycline	10.2775
SAM001247040	Quinacrine hydrochloride hydrate	53.2453
SAM001246788	Zanamivir hydrate	29.5233
SAM001246895	alpha-Methyl-L-tyrosine	29.2074
SAM001246634	Olmesartan medoxomil	15.0488
SAM001246642	Fenpiverinium bromide	19.0408
SAM001246639	Amisulpride	18.6962
SAM001246596	Ketorolac tromethamine	13.8139
SAM001246555	Ethylestrenol	0
SAM001246909	5-Methoxytryptamine	11.1717
SAM001246586	Tadalafil	27.7714
SAM001246599	Citalopram hydrobromide	14.1298
SAM001246890	Nimodipine	23.004
SAM001246601	Topiramate	20.046
SAM001246628	Artesunate	28.7766
SAM001246767	Isoquercitrin	30.2987
SAM001246615	Rizatriptan benzoate	14.3596
SAM001246539	Levetiracetam	25.9334
SAM001246961	Flurbiprofen	21.0798
SAM001246912	Xanthinol nicotinate	25.1292
SAM001246541	Finasteride	0
SAM001246591	Pantoprazole sodium	0
SAM001246754	Oxcarbazepine	41.5853
SAM001246560	Icariin	25.4164
SAM001246609	Zeranol	21.4819
SAM001246625	Tiagabine hydrochloride	21.166
SAM001246577	Zafirlukast	12.8374
SAM001246623	Ezetimibe	25.8759
SAM001246605	Pterostilbene	45.5485
SAM001246757	Ramipril	32.0218
SAM001246595	Risperidone	25.1292
SAM001246636	Temozolomide	36.3871
SAM001246638	Alfuzosin	10.3102
SAM001246671	Latanoprost	0
SAM001246641	Zaleplon	6.08845
SAM001246877	Benzbromarone	27.0821
SAM001246802	Olopatadine hydrochloride	18.6962
SAM001246681	Triclabendazole	98.2481
SAM001246545	Desloratadine	19.0982
SAM001246617	Rofecoxib	16.6284
SAM001246624	Linezolid	16.4561
SAM001246697	Lamotrigine	41.9721
SAM001247057	Diclofenac sodium	23.6448
SAM001246723	Bupropion hydrochloride	32.9892
SAM001246597	Rifaximin	28.033
SAM001246621	Dofetilide	32.2148
SAM001246732	Famciclovir	39.5457
SAM001246884	Cefaclor	29.2463
SAM001246865	Brucine	24.7806
SAM001246674	Cefpodoxime proxetil	14.5586
SAM001246718	Irsogladine maleate	24.6257
SAM001247090	L-694,247	33.6345
SAM001246646	Amiodarone hydrochloride	63.6035
SAM001246759	Tocainide	35.1575
SAM001246818	Cefdinir	59.6025
SAM001247105	Sibutramine	35.8802
SAM001246873	Ornidazole	30.795
SAM001246752	Nizatidine	32.0857
SAM001246742	Pazufloxacin	30.3046
SAM001246664	Voriconazole	93.9339
SAM001246682	Methyltestosterone	35.7253
SAM001246712	Benazepril hydrochloride	0.82602
SAM001246690	Honokiol	67.5787
SAM001246651	Topotecan hydrochloride	38.126
SAM001246898	Beclomethasone	20.8828
SAM001246791	Palonosetron hydrochloride	29.7109
SAM001246861	Nialamide	41.3784
SAM001246821	Vecuronium bromide	28.9365
SAM001246662	Nobiletin	20.2891
SAM001246656	Pravastatin sodium	28.6784
SAM001246871	Maltol	11.7966
SAM001247096	Salmeterol	3.84615
SAM001246874	Naproxen sodium	30.9499
SAM001246891	Mepirizole	0
SAM001246676	Idarubicin hydrochloride	87.8678
SAM001246548	Irbesartan	12.6226
SAM001247099	SDM25N hydrochloride	16.0041
SAM001246575	Levocetirizine	24.8838
SAM001246603	Valdecoxib	23.619
SAM001247025	Etomoxir	25.9164
SAM001247074	Etomidate	26.0971
SAM002589983	Chlorthalidone	75.4981
SAM002589936	Lincomycin hydrochloride	47.3755
SAM002554922	Propantheline bromide	50.6705
SAM002264650	Tetrahydrozoline hydrochloride	46.2644
SAM002554881	Symmetrel	45.9004
SAM002589972	Quinapril hydrochloride	53.2567
SAM002264623	Miconazole nitrate	97.1839
SAM001246530	Sulfasalazine	58.9272
SAM002589948	Stavudine	21.4751
SAM001246714	Ipriflavone	44.5402
SAM002554884	Allopurinol	37.9119
SAM002554883	Acetazolamide	44.1954
SAM002264637	Perphenazine	68.9272
SAM002554930	Sulfamethoxazole	48.7548
SAM002589937	Mercaptopurine	52.5287
SAM002554926	Propylthiouracil	50.1533
SAM002699901	(+/-)-Norepinephrine hydrochloride	47.0115
SAM002264625	Norfloxacin	67.1839
SAM002589958	Ondansetron	45.6705
SAM001246731	Kitasamycin	38.4674
SAM002554905	Duvadilan	13.6015
SAM002554898	Econazole nitrate	96.1303
SAM001247095	Ru 24969 hemisuccinate	46.5517
SAM001246721	Nateglinide	49.7126
SAM002554904	Isoniazid	47.1264
SAM001246738	Zileuton	41.9349
SAM002554921	Pyrimethamine	50.3257
SAM001246753	Flucytosine	42.5287
SAM002548978	Podofilox	47.1648
SAM002554886	Amitriptyline hydrochloride	57.567
SAM002589990	Dicloxacillin sodium	37.5287
SAM002564240	Thioridazine hydrochloride	68.0077
SAM002589939	Albendazole	16.6858
SAM001246875	Mepivacaine hydrochloride	38.046
SAM002703134	Hydroflumethiazide	48.8314
SAM003107541	Phentolamine mono-hydrochloride	53.3333
SAM002554920	Procaine hydrochloride	53.7165
SAM002564223	19-Norethindrone	53.5249
SAM002589969	Simvastatin	62.4138
SAM002589982	Terazosin	46.6284
SAM002264591	Acebutolol hydrochloride	27.6506
SAM002548945	Acetylcholine chloride	20.6024
SAM002548976	Clozapine	31.0241
SAM002564216	Imipramine hydrochloride	36.0241
SAM002264613	Fenofibrate	23.1024
SAM002554889	Carisoprodol	30.3313
SAM002699891	Racepinephrine	29.5783
SAM002548974	Methoxsalen	6.98795
SAM002264632	Praziquantel	0
SAM002554882	Warfarin sodium	20.241
SAM001246822	Homoharringtonine	20.4518
SAM002554907	Triclosan	97.1687
SAM002264645	Ranitidine hydrochloride	17.9518
SAM002554892	Cimetidine	21.747
SAM001246988	LY 171883	17.1084
SAM002548942	Meclofenamic acid sodium salt	25.6928
SAM002554911	Metoclopramide hydrochloride	36.0241
SAM002564211	Gemfibrozil	33.7048
SAM001246999	SR 57227A	34.3072
SAM002699890	Memantine hydrochloride	14.7892
SAM002554908	Mefenamic acid	0
SAM002264646	Rifampicin	0
SAM002554910	Mepenzolate bromide	4.18675
SAM002564245	Thalidomide	11.8373
SAM002554894	Dicyclomine hydrochloride	21.506
SAM002564204	(+)-cis-Diltiazem hydrochloride	14.7289
SAM002264612	Flutamide	17.4398
SAM002564191	Vidarabine	13.3434
SAM002264607	Disopyramide phosphate	14.5181
SAM002564189	Amoxapine	22.3193
SAM002554912	Methyldopa	4.6988
SAM002589905	Fluconazole	30.9639
SAM002699894	Mefloquine hydrochloride	35.6024
SAM002548958	Brimonidine	14.006
SAM002554933	Sulindac	8.55422
SAM002554935	Theophylline	43.4337
SAM001246549	Zolpidem tartrate	26.5663
SAM001246841	Zolmitriptan	35.753
SAM002564206	Estradiol valerate	33.4036
SAM002264648	Spironolactone	15.8434
SAM002564213	Hydrocortisone hemisuccinate	39.0456
SAM002589925	Hydrocortisone 17-valerate	6.39256
SAM001246711	Nitrazepam	9.96399
SAM002554913	Nitrofurantoin	10.114
SAM002554891	Chlorothiazide	10.8043
SAM002589920	Carbinoxamine maleate	11.1345
SAM002264600	Cortisone acetate	1.86074
SAM002548959	Mebendazole	0.180072
SAM002548933	Molindone hydrochloride	0
SAM002564193	Atenolol	10.2641
SAM001246685	Flubendazole	9.93397
SAM001246765	Oxymetholone	16.2065
SAM002564200	Cefazolin sodium	14.7359
SAM002548951	Methimazole	13.9256
SAM002564203	Danazol	17.2569
SAM002554914	Nalidixic acid	14.8559
SAM002264635	Prednisolone acetate	14.0456
SAM002548969	Meclizine hydrochloride	29.8319
SAM002699896	Mitoxantrone hydrochloride	23.2893
SAM002564250	Clobetasol propionate	0
SAM002548955	Isotretinoin	0.870348
SAM001246897	Prednisolone sodium succinate	0
SAM001246921	Testosterone	2.64106
SAM002564212	Glyburide	9.21369
SAM002548965	Metaproterenol	10.3241
SAM002554928	Procainamide hydrochloride	12.3049
SAM001246678	Secoisolariciresinol	4.20168
SAM001246888	Resveratrol	0.660264
SAM001246756	Troxipide	9.33373
SAM001246882	Cortisone	9.69388
SAM001246889	11-Deoxycortisol	3.42137
SAM001246778	Taxifolin-(+)	0
SAM001246922	Dehydroepiandrosterone	2.37095
SAM001246858	Benzylimidazole	4.92197
SAM001247108	MDL 73005EF hydrochloride	11.4346
SAM001247106	GR 79236	9.60384
SAM001246846	Dactinomycin	3.60144
SAM001246985	Methotrexate trihydrate	2.07083
SAM001246720	Piceid	2.28091
SAM002699898	Budesonide	0
SAM001247072	Raclopride	17.8454
SAM001246587	Modafinil	17.8728
SAM001247089	HTMT dimaleate	23.1908
SAM001246746	Mestanolone	15.1316
SAM001246887	Oxyphenonium bromide	21.5186
SAM001246962	Pilocarpine hydrochloride	13.9254
SAM001246913	Tinidazole	21.1075
SAM001247083	Dihydrexidine hydrochloride	27.7138
SAM001247081	AM-251	21.1349
SAM001246611	Milrinone	13.0208
SAM001246581	Valsartan	18.0647
SAM001246867	2-Pyridylethylamine	24.5888
SAM001246553	Triptolide	22.9167
SAM001246659	Mirtazapine	16.0636
SAM001247088	P1075	21.2171
SAM001247023	Dextrorphan D-tartrate	12.6096
SAM001246730	Gabexate mesilate	17.818
SAM001247062	Dextromethorphan hydrobromide, monohydrate	10.0603
SAM001246686	Tosufloxacin tosilate	21.0252
SAM001246783	Ritonavir	10.5811
SAM001246978	Galanthamine hydrobromide	6.79825
SAM001246606	Tegaserod maleate	33.3333
SAM001247016	Procysteine	20.5044
SAM001246701	Nicorandil	21.2171
SAM001246600	Pioglitazone hydrochloride	21.6009
SAM001246653	Nefazodone hydrochloride	19.3531
SAM001246594	Loxoprofen sodium	18.9967
SAM001246580	Penciclovir	10.3893
SAM001246908	7-Nitroindazole	16.8586
SAM001246710	Glimepiride	7.42873
SAM001246692	Carmofur	10.1425
SAM001246740	Phenprobamate	9.53947
SAM001246780	Vinorelbine tartrate	13.7336
SAM001246707	Ampiroxicam	9.23794
SAM001247078	Remacemide hydrochloride	11.2116
SAM001247084	Betaxolol hydrochloride	5.56469
SAM001246799	Artemether	14.1173
SAM001246896	Synephrine	9.70395
SAM001247098	R(+)-SCH-23390 hydrochloride	12.9112
SAM001247063	Nalbuphine hydrochloride	10.6086
SAM001246761	Cephalexin hydrate	19.6632
SAM001246632	Lofepramine	19.5817
SAM001246650	Meropenem	21.7273
SAM001246637	Orlistat	22.5421
SAM001246544	Lansoprazole	30.3639
SAM001247101	DuP 697	46.9582
SAM001246564	Procarbazine hydrochloride	28.3542
SAM001247026	Nornicotine	31.8848
SAM001246684	Enalaprilat	2.17273
SAM001246619	Rabeprazole	9.94025
SAM001246719	Nisoldipine	91.7979
SAM001246670	Calcipotriol	32.7539
SAM001246892	Rolitetracycline	31.4231
SAM001246573	Vardenafil citrate	19.962
SAM001246886	2-Chloroadenosine	30.0652
SAM001247035	Milnacipran hydrochloride	32.0206
SAM001247002	Tacrine hydrochloride	35.5242
SAM001246996	Amiloride hydrochloride hydrate	37.3438
SAM001246654	Moxifloxacin hydrochloride	36.176
SAM001246547	Roxatidine acetate hydrochloride	16.0511
SAM001246675	Formoterol fumarate dihydrate	3.9924
SAM001246572	Venlafaxine hydrochloride	9.85877
SAM001246851	Huperzine A	22.3791
SAM001246527	Granisetron hydrochloride	21.4286
SAM001246717	Nifekalant hydrochloride	23.3026
SAM001246668	Escitalopram oxalate	29.0331
SAM001246665	Fenoldopam mesylate	38.6475
SAM001246558	Ticlopidine hydrochloride	28.4085
SAM001246643	Cefatrizine propylene glycol	29.7936
SAM001246713	Mosapride citrate	25.4481
SAM001246764	Moxonidine hydrochloride	26.2086
SAM001246538	Esomeprazole magnesium	18.4682
SAM001246984	Ketotifen fumarate	12.3031
SAM001246604	Anagrelide hydrochloride	18.0065
SAM001246563	Indirubin	13.7425
SAM001246534	Ranolazine dihydrochloride	25.7469
SAM001246666	Sertraline hydrochloride	53.9381
SAM001246565	Terbinafine hydrochloride	98.9408
SAM001246655	Nelfinavir mesylate	29.9565
SAM001246542	Itopride hydrochloride	18.7398
SAM001246559	Epirubicin hydrochloride	35.1377
SAM001246981	Indatraline hydrochloride	82.0988
SAM001246979	Haloperidol hydrochloride	38.0579
SAM001246993	Picrotin - Picrotoxinin	25.9972
SAM001247034	Fluperlapine	31.339
SAM001247038	Pizotyline maleate	40.717
SAM001247073	Clonidine hydrochloride	23.7892
SAM001246992	Physostigmine hemisulfate	20.6315
SAM001247077	Otenzepad	14.7673
SAM001247055	Ipidacrine	25.2849
SAM001246983	Ketoconazole	94.7056
SAM001247032	Beta-estradiol	37.8443
SAM001246965	AM 404	41.5242
SAM001246987	Loratadine	38.699
SAM001246583	Fluticasone propionate	38.6752
SAM001247001	Urapidil hydrochloride	37.3694
SAM001246593	Ozagrel hydrochloride	37.6543
SAM001246969	Selegiline hydrochloride	42.3789
SAM001247092	Nafadotride	39.3875
SAM001247046	Trifluoperazine hydrochloride	94.3257
SAM001246995	Prazosin hydrochloride hydrate	12.1083
SAM001247017	5-Fluoro-2-pyrimidone	24.5964
SAM001246768	Doxorubicin hydrochloride	24.3115
SAM001246588	Indinavir sulfate	34.188
SAM001246782	Alosetron monohydrochloride	31.529
SAM001247052	Bifemelane hydrochloride	40.9544
SAM001247043	TFMPP hydrochloride	41.6429
SAM001246622	Imatinib mesylate	29.1548
SAM001246974	Cinanserin	34.7104
SAM001246695	Cetraxate hydrochloride	32.716
SAM001246977	Fluvoxamine maleate	39.5537
SAM001246971	Salbutamol sulfate	21.1776
SAM001247049	L-NMMA acetate	6.19658
SAM001247039	Progesterone	24.1928
SAM001246776	Hyperoside	31.2441
SAM001246691	Tolterodine tartrate	22.982
SAM001246747	Trimebutine maleate	24.8101
SAM001246582	Lamivudine	28.9886
SAM001246635	Losartan potassium	29.7483
SAM001246991	Paroxetine maleate	28.9174
SAM001246672	Benidipine hydrochloride	39.8899
SAM001247004	Naltrindole hydrochloride hydrate	21.4715
SAM001246688	Perospirone hydrochloride	32.4324
SAM001246775	Bifonazole	93.4434
SAM001247022	Chlorpheniramine maleate	31.982
SAM001247068	SKF 83566 hydrobromide	35.9359
SAM001246967	Scopolamine hydrobromide	32.7077
SAM001246626	Atomoxetine hydrochloride	33.3834
SAM001246557	Dexchlorpheniramine maleate	15.4404
SAM001246667	Efavirenz	31.8819
SAM001246533	Esmolol hydrochloride	23.6737
SAM001247003	Pancuronium dibromide	31.7067
SAM001246523	Duloxetine hydrochloride	41.1662
SAM001246914	1,1-Dimethyl-4-phenylpiperazinium iodide	33.984
SAM001246524	Ropivacaine hydrochloride	34.4595
SAM001246627	Donepezil hydrochloride	30.7808
SAM001246571	Pefloxacin mesylate	35.2102
SAM001246803	Itavastatin calcium	56.006
SAM001246680	Buflomedil hydrochloride	33.3083
SAM001246749	Valaciclovir hydrochloride	12.8378
SAM001246610	Rosiglitazone maleate	13.0881
SAM001246556	Dexbrompheniramine maleate	20.8458
SAM001246598	Irinotecan hydrochloride	25.5255
SAM001246576	Tropisetron hydrochloride	26.3514
SAM001246994	Piribedil hydrochloride	31.9069
SAM001246989	Maprotiline hydrochloride	31.1311
SAM001247013	Droperidol	26.4515
